# Supplementary material for: Mechanisms underlying acid tolerance in Lysinibacillus sp. ND7, a highly efficient nitrate degrader
Source: PLoS One. 2025 Nov 13;20(11):e0336631. doi: 10.1371/journal.pone.0336631 (PMC12614522; doi:10.1371/journal.pone.0336631)
Supplement: S1 Data — (ZIP) [file pone.0336631.s004.zip]

Archive with 1 entries (1 files):
- Datasets used in the researc.xls
