# Supplementary material for: Mechanisms underlying acid tolerance in Lysinibacillus sp. ND7, a highly efficient nitrate degrader
Source: PLoS One. 2025 Nov 13;20(11):e0336631. doi: 10.1371/journal.pone.0336631 (PMC12614522; doi:10.1371/journal.pone.0336631)
Supplement: S1 Data — (ZIP) [file pone.0336631.s004.zip › Datasets used in the researc.xls]

## Sheet: Sheet1
	Nitrate concentration (mg/L)
Time (h)	0 mL		10 mL		30 mL		50 mL		70 mL		90 mL		120 mL
0	10.67	0.01	10.67	0.01	10.67	0.01	10.68	0.1	10.68	0.1	10.68	0.1	10.68	0.05
12	10.67	0.04	10.66	0.04583	10.66	0.04583	10.67	0.34641	10.6115	0.21179	5.31216	0.26076	3.67903	0.53565
24	10.66	0.02646	10.65	0.02646	10.65	0.02646	10.66	0.26458	10.5659	0.20027	4.60299	0.34016	2.41448	0.26942
48	10.6533	0.02082	10.6533	0.02082	10.6533	0.02082	10.6533	0.20817	7.8425	0.22679	3.65977	0.35275	2.24517	0.26458
72	10.64	0.03	10.5933	0.07572	10.5933	0.07572	10.5933	0.45719	6.6844	0.23432	3.29948	0.3548	2.20337	0.1
96	10.6033	0.02082	10.5833	0.03512	10.5567	0.04041	10.5767	0.39329	5.99404	0.33	3.20427	0.40817	2.16174	0.3
120	10.59	0.05196	10.5533	0.01155	10.5433	0.02887	10.5733	0.21547	5.31663	0.23094	2.08269	0.64291	2.06151	0.32535
	TN concentration (mg/L)
Time (h)	0 mL		10 mL		30 mL		50 mL		70 mL		90 mL		120 mL
0	15.1418	0.1	15.1418	1.36	15.1418	1.36	15.1418	1.36	15.1418	1.36	15.1418	1.36	15.1418	1.36
12	15.1418	0.1	15.1	1.1	15.13	0.66245	15.11	0.8245	14.9	1.2	11.2	0.82345	9.472	0.6
24	15.1418	0.1	15.061	0.57735	15.1135	0.51027	14.9645	0.6129	13.8259	0.40027	7.66299	0.54016	5.27448	0.36942
48	15.1418	0.1	15.04	0.66	15.02	0.9242	14.89	0.51027	12.689	0.748	6.9	0.45643	5.1463	0.86234
72	15.1418	0.1	14.9936	0.88835	14.9553	0.38328	14.8227	0.23129	9.9444	0.43432	6.35948	0.3548	5.06337	0.42456
96	15.1418	0.1	14.96	0.58	14.93	0.82429	14.78	0.82429	9	0.58532	5.68	0.5	4.9892	0.2467
120	15.1418	0.1	14.9426	0.52753	14.9235	0.84647	14.5851	1.12562	8.57663	0.23094	5.14269	0.64291	4.92151	0.32535
	OD600
Time (h)	0 mL		10 mL		30 mL		50 mL		70 mL		90 mL		120 mL
0	0.06954	0.0202	0.1828	0.0202	0.5124	0.081	0.7805	0.041	0.9647	0.0849	1.1391	0.024	1.3352	0.063
2	0.0703	0.0212	0.0832	0.0212	0.1612	0.0234	0.3324	0.05232	0.6481	0.109	1.0956	0.035	1.2084	0.041
4	0.06921	0.0202	0.0802	0.0223	0.1586	0.03111	0.3421	0.06364	0.7636	0.0197	1.2073	0.0136	1.3024	0.0195
6	0.06954	0.0212	0.0743	0.0211	0.1488	0.05214	0.3389	0.07496	0.8142	0.1246	1.1112	0.086	1.227	0.0527
8	0.0703	0.0223	0.07325	0.142	0.1438	0.03125	0.3106	0.08628	0.7572	0.1062	1.0843	0.086	1.0941	0.027
12	0.06921	0.0202	0.07256	0.0251	0.1395	0.03234	0.3208	0.0976	0.7281	0.0625	1.2628	0.0915	1.0705	0.0587
24	0.06997	0.0212	0.07324	0.0111	0.1231	0.05232	0.2761	0.00892	0.7239	0.1167	1.0067	0.045	1.104	0.0221
48	0.07073	0.0223	0.0745	0.0091	0.1109	0.03552	0.2785	0.06024	0.7314	0.083	1.0371	0.0249	0.9477	0.067
72	0.07149	0.0202	0.06954	0.0211	0.1008	0.0132	0.2645	0.08156	0.6513	0.0789	1.0511	0.1114	1.0371	0.0249
96	0.07225	0.0212	0.0703	0.0246	0.1161	0.01324	0.2616	0.04288	0.6821	0.029	1.0876	0.0248	1.0384	0.0976
120	0.07301	0.0223	0.06921	0.0212	0.1032	0.01324	0.2512	0.0542	0.6623	0.128	1.0175	0.1182	1.0323	0.123
	pH
Time (h)	0 mL		10 mL		30 mL		50 mL		70 mL		90 mL		120 mL
0	3.13	0	3.13	0	3.13	0	3.13	0	3.13	0	3.13	0	3.13	0
24	3.13	0	3.12667	0.01774	3.29	0.01	3.42333	0.01528	3.55	0.2354	3.95	0.01	4.24333	0.31528
48	3.13333	0.01577	3.13667	0.01577	3.29	0	3.47667	0.00577	3.80667	0.21528	4.81667	0.21528	6.09333	0.24041
72	3.12667	0.01577	3.13667	0.11155	3.31	0.01	3.53333	0.01528	4.32667	0.20577	5.43333	0.13786	6.70667	0.24163
120	3.13333	0.01577	3.15	0.1	3.51667	0.00577	3.59333	0.01528	4.59333	0.21528	6.39667	0.23512	7.34333	0.14933
	Nitrite concentration (mg/L)
Time (h)	0 mL		10 mL		30 mL		50 mL		70 mL		90 mL		120 mL
0	0	0	0	0	0	0	0		0	0	0	0	0	0
12	0	0	0	0	0.21368	0.3701	0.21368	0.3701	0.64103	0.64103	50.2607	0.91918	65.5521	0.25611
24	0	0	0	0	0.21368	0.3701	0.42735	0.74019	1.06838	0.97918	56.9008	0.69195	77.3925	1.0262
48	0	0	0	0	0.21368	0.3701	0.42735	0.74019	26.5684	0.32594	65.7325	0.26925	78.9778	0.74019
72	0	0	0	0	0.42735	0.74019	0.21368	0.3701	37.412	0.24442	69.106	0.33605	79.3692	0.47177
96	0	0	0	0	0.64103	1.11029	0.21368	0.3701	43.8761	0.36854	69.9974	0.16876	79.759	0.53089
120	0	0	0	0	0.42735	0.74019	0.64103	1.11029	50.2188	0.20263	80.4992	0.3322	80.6974	0.01776
Time (h)	Ammonium concentration (mg/L)
0	10.67	0.11
12	10.67	0.24583
24	10.66	0.12646
48	10.67	0.12082
72	10.65	0.27572
96	10.66	0.24041
120	10.67	0.32887
Number of up- and down-regulated proteins of biological process (BP)	Number
up	168
down	187
DEPs within the BP in the groups classified using the gene ontology (GO) database.	Number
potassium ion transport	3
cell adhesion	2
nucleotide catabolic process	2
cellular response to iron ion	2
proton transmembrane transport	2
peptide transport	7
phosphoenolpyruvate-dependent sugar phosphotransferase system	3
pantothenate biosynthetic process	2
DNA repair	6
signal transduction	8
mRNA catabolic process	2
peptidoglycan catabolic process	2
malonyl-CoA biosynthetic process	2
chemotaxis	6
rRNA 5'-end processing	1
tRNA 3'-terminal CCA addition	1
adenine catabolic process	1
purine nucleotide metabolic process	1
phage shock	1
dUMP biosynthetic process	1
Pathway classification based on KEGG enrichment analysis of DEPs in the group	-log(Pvalue)
Starch and sucrose metabolism	1.87251
Teichoic acid biosynthesis	1.44027
Phosphotransferase system (PTS)	1.34133
Pantothenate and CoA biosynthesis	1.30372
Quorum sensing	1.26779
ABC transporters	1.2252
Bacterial chemotaxis	1.20821
Riboflavin metabolism	1.01385
